# Supplementary material for: Phylogeny of Vietnamosasa (Poaceae, Bambusoideae) based on syntenic nuclear genes with description of a new species
Source: PhytoKeys. 2026 Apr 14;273:71–91. doi: 10.3897/phytokeys.273.182677 (PMC13100663; doi:10.3897/phytokeys.273.182677)
Supplement: XML Treatment for Vietnamosasa ciliata [file phytokeys.273.182677-treatment1.xml]

<!DOCTYPE tp:taxon-treatment
  PUBLIC "-//TaxonX//DTD Taxonomic Treatment Publishing DTD v0 20100105//EN" "tax-treatment-NSO.dtd">
<tp:taxon-treatment xmlns:tp="http://www.plazi.org/taxpub"><tp:treatment-meta><kwd-group><label>Taxon classification</label><kwd>
              <named-content content-type="kingdom">Plantae</named-content>
            </kwd><kwd>
              <named-content content-type="order">Poales</named-content>
            </kwd><kwd>
              <named-content content-type="family">Poaceae</named-content>
            </kwd></kwd-group><mixed-citation publication-type="journal"><person-group><name><surname>Feng</surname><given-names>Xiao</given-names></name><name><surname>Xu</surname><given-names>Zu-Chang</given-names></name><name><surname>Liu</surname><given-names>Jing-Xia</given-names></name><name><surname>Chen</surname><given-names>Mei</given-names></name><name><surname>Sokoloff</surname><given-names>Dmitry D.</given-names></name><name><surname>Fomichev</surname><given-names>Constantin I.</given-names></name><name><surname>Zhou</surname><given-names>Meng-Yuan</given-names></name><name><surname>Li</surname><given-names>De-Zhu</given-names></name></person-group><article-title>Phylogeny of <italic><tp:taxon-name><tp:taxon-name-part taxon-name-part-type="genus" reg="Vietnamosasa">Vietnamosasa</tp:taxon-name-part></tp:taxon-name></italic> (<tp:taxon-name><tp:taxon-name-part taxon-name-part-type="family" reg="Poaceae">Poaceae</tp:taxon-name-part></tp:taxon-name>, <tp:taxon-name><tp:taxon-name-part taxon-name-part-type="subfamily" reg="Bambusoideae">Bambusoideae</tp:taxon-name-part></tp:taxon-name>) based on syntenic nuclear genes with description of a new species</article-title><source>PhytoKeys</source><day>14</day><month>04</month><year>2026</year><volume>273</volume><fpage>71</fpage><lpage>91</lpage><pub-id pub-id-type="doi">10.3897/phytokeys.273.182677</pub-id></mixed-citation></tp:treatment-meta><tp:nomenclature><label>1.</label><tp:taxon-name><object-id xmlns:xlink="http://www.w3.org/1999/xlink" content-type="arpha" xlink:type="simple">48DC16F3-AA48-5F7E-9D0D-7C60EDB7729D</object-id>
                		<tp:taxon-name-part taxon-name-part-type="genus" reg="Vietnamosasa">Vietnamosasa</tp:taxon-name-part> <tp:taxon-name-part taxon-name-part-type="species" reg="ciliata">ciliata</tp:taxon-name-part>
                	</tp:taxon-name><tp:taxon-authority>(A.Camus) T.Q.Nguyen</tp:taxon-authority><xref ref-type="fig" rid="F1">Figs 1</xref><xref ref-type="fig" rid="F3">, 3</xref><tp:nomenclature-citation-list><tp:nomenclature-citation><tp:taxon-name><tp:taxon-name-part taxon-name-part-type="genus" reg="Vietnamosasa">Vietnamosasa</tp:taxon-name-part> <tp:taxon-name-part taxon-name-part-type="species" reg="ciliata">ciliata</tp:taxon-name-part></tp:taxon-name><comment> (A.Camus) T.Q.Nguyen, Bot. Zhurn. (Moscow &amp; Leningrad) 75(2): 222 (1990).</comment></tp:nomenclature-citation><tp:nomenclature-citation><tp:taxon-name><tp:taxon-name-part taxon-name-part-type="genus" reg="Arundinaria"/> <tp:taxon-name-part taxon-name-part-type="species" reg="ciliata"/></tp:taxon-name><comment> ≡ <tp:taxon-name><tp:taxon-name-part taxon-name-part-type="genus" reg="Arundinaria">Arundinaria</tp:taxon-name-part> <tp:taxon-name-part taxon-name-part-type="species" reg="ciliata">ciliata</tp:taxon-name-part></tp:taxon-name> A.Camus, Bull. Mus. Natl. Hist. Nat. 25: 672 (1919).</comment></tp:nomenclature-citation><tp:nomenclature-citation><tp:taxon-name><tp:taxon-name-part taxon-name-part-type="genus" reg="Oreiostachys"/> <tp:taxon-name-part taxon-name-part-type="species" reg="ciliata"/></tp:taxon-name><comment> ≡ <tp:taxon-name><tp:taxon-name-part taxon-name-part-type="genus" reg="Oreiostachys">Oreiostachys</tp:taxon-name-part> <tp:taxon-name-part taxon-name-part-type="species" reg="ciliata">ciliata</tp:taxon-name-part></tp:taxon-name> (A.Camus) Nakai, J. Arnold Arbor. 6: 152 (1925). (‘<italic>Oreostachys</italic>’)</comment></tp:nomenclature-citation><tp:nomenclature-citation><tp:taxon-name><tp:taxon-name-part taxon-name-part-type="genus" reg="Racemobambos"/> <tp:taxon-name-part taxon-name-part-type="species" reg="ciliata"/></tp:taxon-name><comment> ≡ <tp:taxon-name><tp:taxon-name-part taxon-name-part-type="genus" reg="Racemobambos">Racemobambos</tp:taxon-name-part> <tp:taxon-name-part taxon-name-part-type="species" reg="ciliata">ciliata</tp:taxon-name-part></tp:taxon-name> (A.Camus) C.S.Chao &amp; Renvoize, Kew Bull. 44: 365 (1989).</comment></tp:nomenclature-citation><tp:nomenclature-citation><tp:taxon-name><tp:taxon-name-part taxon-name-part-type="genus" reg="Neomicrocalamus"/> <tp:taxon-name-part taxon-name-part-type="species" reg="ciliatus"/></tp:taxon-name><comment> ≡ <tp:taxon-name><tp:taxon-name-part taxon-name-part-type="genus" reg="Neomicrocalamus">Neomicrocalamus</tp:taxon-name-part> <tp:taxon-name-part taxon-name-part-type="species" reg="ciliatus">ciliatus</tp:taxon-name-part></tp:taxon-name> (A.Camus) Demoly, Bambou Bull. Liais. A. E. B. 21: 14 (1995).</comment></tp:nomenclature-citation></tp:nomenclature-citation-list></tp:nomenclature><tp:treatment-sec sec-type="Type"><title>Type.</title><p>Cambodia. • Compong Thom [Kampong Thom] Province, April 1870; Pierre 6659 (lectotype designated by T. Haevermans in Phytotaxa 137(1): 58, P [digital image!], Barcode: P02581781, isolectotypes designated by T. Haevermans in Phytotaxa 137(1): 58, P [digital image!], Barcode: P02581782, P02581784, P02581785, P02581786).</p><fig id="F1" position="float" orientation="portrait"><object-id xmlns:xlink="http://www.w3.org/1999/xlink" content-type="doi" xlink:type="simple">10.3897/phytokeys.273.182677.figure1</object-id><object-id xmlns:xlink="http://www.w3.org/1999/xlink" content-type="arpha" xlink:type="simple">61113B6F-46B2-5A29-8918-0E0CB1EAF920</object-id><label>Figure 1.</label><caption><p>Comparison of morphological characteristics between the potential new species and the other three known species of <italic><tp:taxon-name><tp:taxon-name-part taxon-name-part-type="genus" reg="Vietnamosasa">Vietnamosasa</tp:taxon-name-part></tp:taxon-name></italic>, with close-up images showing palea apex.</p></caption><graphic xmlns:xlink="http://www.w3.org/1999/xlink" xlink:href="phytokeys-273-071_article-182677__-g001.jpg" id="oo_1594977.jpg" position="float" orientation="portrait" xlink:type="simple"><uri content-type="original_file" xlink:type="simple">https://binary.pensoft.net/fig/1594977</uri></graphic></fig><fig id="F2" position="float" orientation="portrait"><object-id xmlns:xlink="http://www.w3.org/1999/xlink" content-type="doi" xlink:type="simple">10.3897/phytokeys.273.182677.figure2</object-id><object-id xmlns:xlink="http://www.w3.org/1999/xlink" content-type="arpha" xlink:type="simple">51F9E82B-F076-5EC6-B708-181BFBC0C38A</object-id><label>Figure 2.</label><caption><p>The phylogeny of <italic><tp:taxon-name><tp:taxon-name-part taxon-name-part-type="genus" reg="Vietnamosasa">Vietnamosasa</tp:taxon-name-part></tp:taxon-name></italic> with all three subgenomes combined. The symbol * indicates local posterior probability (<abbrev xmlns:xlink="http://www.w3.org/1999/xlink" xlink:title="local posterior probability" xlink:type="simple">LPP</abbrev>) equals 1. Types of the generic names are in bold. Numbers near the nodes indicate the quantity of concordant/conflict gene trees. Pie charts at the node present the proportion between gene trees and species tree (blue: support the shown topology, red: all other supported conflict with the shown topology, green: the most common conflict with the shown topology, grey: no information).</p></caption><graphic xmlns:xlink="http://www.w3.org/1999/xlink" xlink:href="phytokeys-273-071_article-182677__-g002.jpg" id="oo_1594978.jpg" position="float" orientation="portrait" xlink:type="simple"><uri content-type="original_file" xlink:type="simple">https://binary.pensoft.net/fig/1594978</uri></graphic></fig><fig id="F3" position="float" orientation="portrait"><object-id xmlns:xlink="http://www.w3.org/1999/xlink" content-type="doi" xlink:type="simple">10.3897/phytokeys.273.182677.figure3</object-id><object-id xmlns:xlink="http://www.w3.org/1999/xlink" content-type="arpha" xlink:type="simple">5A2EC333-ACE5-5CC8-9CA6-B940B34839C8</object-id><label>Figure 3.</label><caption><p><italic><tp:taxon-name><tp:taxon-name-part taxon-name-part-type="genus" reg="Vietnamosasa">Vietnamosasa</tp:taxon-name-part> <tp:taxon-name-part taxon-name-part-type="species" reg="ciliata">ciliata</tp:taxon-name-part></tp:taxon-name></italic> (A.Camus) T.Q.Nguyen. <bold>A</bold>. Habitat; <bold>B</bold>. Rhizome; <bold>C</bold>. New shoot; <bold>D, E</bold>. Culm and branch complement; <bold>F</bold>. Node and bud; <bold>G</bold>. Foliage leaf sheath; <bold>H</bold>. Inflorescence; <bold>I</bold>. Fertile floret (f), lemma (le), palea (pa), lodicules (lo), pistil (pi), and stamens (s).</p></caption><graphic xmlns:xlink="http://www.w3.org/1999/xlink" xlink:href="phytokeys-273-071_article-182677__-g003.jpg" id="oo_1594979.jpg" position="float" orientation="portrait" xlink:type="simple"><uri content-type="original_file" xlink:type="simple">https://binary.pensoft.net/fig/1594979</uri></graphic></fig></tp:treatment-sec><tp:treatment-sec sec-type="Additional specimen examined"><title>Additional specimen examined.</title><p>Thailand. • Sakon Nakhon Province: Phanna Nikhom District, Na Nai, <named-content xmlns:xlink="http://www.w3.org/1999/xlink" content-type="dwc:verbatimCoordinates" xlink:type="simple">17°22'31.69"N, 103°47'45.44"E</named-content>, alt. 203 m, 12 June 2018, Jing-Xia Liu, Meng-Yuan Zhou, Jie Liu, Thammarat Boonthammee, Liujx18010 (<named-content xmlns:xlink="http://www.w3.org/1999/xlink" content-type="dwc:institutional_code" xlink:title="Kunming Institute of Botany, Chinese Academy of Sciences" xlink:href="https://scientific-collections.gbif.org/institution/6039165f-1334-4ac6-a955-5542100c0e50" xlink:type="simple">KUN</named-content>, Barcode: 1460839, 1460841); ibid., Liujx18011 (<named-content xmlns:xlink="http://www.w3.org/1999/xlink" content-type="dwc:institutional_code" xlink:title="Kunming Institute of Botany, Chinese Academy of Sciences" xlink:href="https://scientific-collections.gbif.org/institution/6039165f-1334-4ac6-a955-5542100c0e50" xlink:type="simple">KUN</named-content>, Barcode 1460817, 1460926).</p></tp:treatment-sec></tp:taxon-treatment>
