# Supplementary material for: Phylogeny of Vietnamosasa (Poaceae, Bambusoideae) based on syntenic nuclear genes with description of a new species
Source: PhytoKeys. 2026 Apr 14;273:71–91. doi: 10.3897/phytokeys.273.182677 (PMC13100663; doi:10.3897/phytokeys.273.182677)
Supplement: XML Treatment for Vietnamosasa darlacensis [file phytokeys.273.182677-treatment2.xml]

<!DOCTYPE tp:taxon-treatment
  PUBLIC "-//TaxonX//DTD Taxonomic Treatment Publishing DTD v0 20100105//EN" "tax-treatment-NSO.dtd">
<tp:taxon-treatment xmlns:tp="http://www.plazi.org/taxpub"><tp:treatment-meta><kwd-group><label>Taxon classification</label><kwd>
              <named-content content-type="kingdom">Plantae</named-content>
            </kwd><kwd>
              <named-content content-type="order">Poales</named-content>
            </kwd><kwd>
              <named-content content-type="family">Poaceae</named-content>
            </kwd></kwd-group><mixed-citation publication-type="journal"><person-group><name><surname>Feng</surname><given-names>Xiao</given-names></name><name><surname>Xu</surname><given-names>Zu-Chang</given-names></name><name><surname>Liu</surname><given-names>Jing-Xia</given-names></name><name><surname>Chen</surname><given-names>Mei</given-names></name><name><surname>Sokoloff</surname><given-names>Dmitry D.</given-names></name><name><surname>Fomichev</surname><given-names>Constantin I.</given-names></name><name><surname>Zhou</surname><given-names>Meng-Yuan</given-names></name><name><surname>Li</surname><given-names>De-Zhu</given-names></name></person-group><article-title>Phylogeny of <italic><tp:taxon-name><tp:taxon-name-part taxon-name-part-type="genus" reg="Vietnamosasa">Vietnamosasa</tp:taxon-name-part></tp:taxon-name></italic> (<tp:taxon-name><tp:taxon-name-part taxon-name-part-type="family" reg="Poaceae">Poaceae</tp:taxon-name-part></tp:taxon-name>, <tp:taxon-name><tp:taxon-name-part taxon-name-part-type="subfamily" reg="Bambusoideae">Bambusoideae</tp:taxon-name-part></tp:taxon-name>) based on syntenic nuclear genes with description of a new species</article-title><source>PhytoKeys</source><day>14</day><month>04</month><year>2026</year><volume>273</volume><fpage>71</fpage><lpage>91</lpage><pub-id pub-id-type="doi">10.3897/phytokeys.273.182677</pub-id></mixed-citation></tp:treatment-meta><tp:nomenclature><label>2.</label><tp:taxon-name><object-id xmlns:xlink="http://www.w3.org/1999/xlink" content-type="arpha" xlink:type="simple">55A51F49-A1C9-5344-BAB1-19D6DA8DE59C</object-id>
                		<tp:taxon-name-part taxon-name-part-type="genus" reg="Vietnamosasa">Vietnamosasa</tp:taxon-name-part> <tp:taxon-name-part taxon-name-part-type="species" reg="darlacensis">darlacensis</tp:taxon-name-part>
                	</tp:taxon-name><tp:taxon-authority>T.Q.Nguyen</tp:taxon-authority><xref ref-type="fig" rid="F1">Figs 1</xref><xref ref-type="fig" rid="F4">, 4</xref><tp:nomenclature-citation-list><tp:nomenclature-citation><tp:taxon-name><tp:taxon-name-part taxon-name-part-type="genus" reg="Vietnamosasa">Vietnamosasa</tp:taxon-name-part> <tp:taxon-name-part taxon-name-part-type="species" reg="darlacensis">darlacensis</tp:taxon-name-part></tp:taxon-name><comment> T.Q.Nguyen Bot. Zhurn. (Moscow &amp; Leningrad) 75(2): 222 (1990).</comment></tp:nomenclature-citation></tp:nomenclature-citation-list></tp:nomenclature><tp:treatment-sec sec-type="Type"><title>Type.</title><p>Vietnam. • Dak Nong Province: Yok Don, <named-content xmlns:xlink="http://www.w3.org/1999/xlink" content-type="dwc:verbatimCoordinates" xlink:type="simple">12°52'49"N, 107°48'01"E</named-content>, alt. 200 m, 30 May 2012, My Hanh DIEP 285 (neotype designated by T. Haevermans in Phytotaxa 137(1): 58, P [digital image!], Barcode: P02280067; isoneotypes designated by T. Haevermans in Phytotaxa 137(1): 58, P [digital image!], Barcode: P02280063, P02280064, P02280065, P02280066, P02280068, P02280069; K; <named-content xmlns:xlink="http://www.w3.org/1999/xlink" content-type="dwc:institutional_code" xlink:title="Kunming Institute of Botany, Chinese Academy of Sciences" xlink:href="https://scientific-collections.gbif.org/institution/6039165f-1334-4ac6-a955-5542100c0e50" xlink:type="simple">KUN</named-content>! Barcode: 1248538, 1248539, 1248540; MO; SING; RUPP; VNM).</p><fig id="F4" position="float" orientation="portrait"><object-id xmlns:xlink="http://www.w3.org/1999/xlink" content-type="doi" xlink:type="simple">10.3897/phytokeys.273.182677.figure4</object-id><object-id xmlns:xlink="http://www.w3.org/1999/xlink" content-type="arpha" xlink:type="simple">3A8BDDB7-C4B4-5679-A715-439FD086008E</object-id><label>Figure 4.</label><caption><p><italic><tp:taxon-name><tp:taxon-name-part taxon-name-part-type="genus" reg="Vietnamosasa">Vietnamosasa</tp:taxon-name-part> <tp:taxon-name-part taxon-name-part-type="species" reg="darlacensis">darlacensis</tp:taxon-name-part></tp:taxon-name></italic> T.Q.Nguyen. <bold>A</bold>. Isoneotype (Barcode: P02280069); <bold>B</bold>. Branch complement (Barcode: P02280063); <bold>C</bold>. Culm sheath; <bold>D</bold>. Rhizome; <bold>E</bold>. Appearance; <bold>F</bold>. Inflorescence branch; <bold>G</bold>. Pseudospikelet; <bold>H</bold>. Fertile floret (fl), lemma (le), palea (pa), lodicules (lo), pistil (pi), and fruit (fr).</p></caption><graphic xmlns:xlink="http://www.w3.org/1999/xlink" xlink:href="phytokeys-273-071_article-182677__-g004.jpg" id="oo_1594980.jpg" position="float" orientation="portrait" xlink:type="simple"><uri content-type="original_file" xlink:type="simple">https://binary.pensoft.net/fig/1594980</uri></graphic></fig></tp:treatment-sec><tp:treatment-sec><!--Section generated to contain objects referenced in tp:taxon-treatment.--><fig id="F1" position="float" orientation="portrait"><object-id xmlns:xlink="http://www.w3.org/1999/xlink" content-type="doi" xlink:type="simple">10.3897/phytokeys.273.182677.figure1</object-id><object-id xmlns:xlink="http://www.w3.org/1999/xlink" content-type="arpha" xlink:type="simple">61113B6F-46B2-5A29-8918-0E0CB1EAF920</object-id><label>Figure 1.</label><caption><p>Comparison of morphological characteristics between the potential new species and the other three known species of <italic><tp:taxon-name><tp:taxon-name-part taxon-name-part-type="genus" reg="Vietnamosasa">Vietnamosasa</tp:taxon-name-part></tp:taxon-name></italic>, with close-up images showing palea apex.</p></caption><graphic xmlns:xlink="http://www.w3.org/1999/xlink" xlink:href="phytokeys-273-071_article-182677__-g001.jpg" id="oo_1594977.jpg" position="float" orientation="portrait" xlink:type="simple"><uri content-type="original_file" xlink:type="simple">https://binary.pensoft.net/fig/1594977</uri></graphic></fig></tp:treatment-sec></tp:taxon-treatment>
