# Supplementary material for: Phylogeny of Vietnamosasa (Poaceae, Bambusoideae) based on syntenic nuclear genes with description of a new species
Source: PhytoKeys. 2026 Apr 14;273:71–91. doi: 10.3897/phytokeys.273.182677 (PMC13100663; doi:10.3897/phytokeys.273.182677)
Supplement: XML Treatment for Vietnamosasa pusilla [file phytokeys.273.182677-treatment3.xml]

<!DOCTYPE tp:taxon-treatment
  PUBLIC "-//TaxonX//DTD Taxonomic Treatment Publishing DTD v0 20100105//EN" "tax-treatment-NSO.dtd">
<tp:taxon-treatment xmlns:tp="http://www.plazi.org/taxpub"><tp:treatment-meta><kwd-group><label>Taxon classification</label><kwd>
              <named-content content-type="kingdom">Plantae</named-content>
            </kwd><kwd>
              <named-content content-type="order">Poales</named-content>
            </kwd><kwd>
              <named-content content-type="family">Poaceae</named-content>
            </kwd></kwd-group><mixed-citation publication-type="journal"><person-group><name><surname>Feng</surname><given-names>Xiao</given-names></name><name><surname>Xu</surname><given-names>Zu-Chang</given-names></name><name><surname>Liu</surname><given-names>Jing-Xia</given-names></name><name><surname>Chen</surname><given-names>Mei</given-names></name><name><surname>Sokoloff</surname><given-names>Dmitry D.</given-names></name><name><surname>Fomichev</surname><given-names>Constantin I.</given-names></name><name><surname>Zhou</surname><given-names>Meng-Yuan</given-names></name><name><surname>Li</surname><given-names>De-Zhu</given-names></name></person-group><article-title>Phylogeny of <italic><tp:taxon-name><tp:taxon-name-part taxon-name-part-type="genus" reg="Vietnamosasa">Vietnamosasa</tp:taxon-name-part></tp:taxon-name></italic> (<tp:taxon-name><tp:taxon-name-part taxon-name-part-type="family" reg="Poaceae">Poaceae</tp:taxon-name-part></tp:taxon-name>, <tp:taxon-name><tp:taxon-name-part taxon-name-part-type="subfamily" reg="Bambusoideae">Bambusoideae</tp:taxon-name-part></tp:taxon-name>) based on syntenic nuclear genes with description of a new species</article-title><source>PhytoKeys</source><day>14</day><month>04</month><year>2026</year><volume>273</volume><fpage>71</fpage><lpage>91</lpage><pub-id pub-id-type="doi">10.3897/phytokeys.273.182677</pub-id></mixed-citation></tp:treatment-meta><tp:nomenclature><label>3.</label><tp:taxon-name><object-id xmlns:xlink="http://www.w3.org/1999/xlink" content-type="arpha" xlink:type="simple">6235E8CF-7311-551F-9F49-C8C4088BA150</object-id>
                		<tp:taxon-name-part taxon-name-part-type="genus" reg="Vietnamosasa">Vietnamosasa</tp:taxon-name-part> <tp:taxon-name-part taxon-name-part-type="species" reg="pusilla">pusilla</tp:taxon-name-part>
                	</tp:taxon-name><tp:taxon-authority>(A.Chev. &amp; A.Camus) T.Q.Nguyen</tp:taxon-authority><xref ref-type="fig" rid="F1">Figs 1</xref><xref ref-type="fig" rid="F5">, 5</xref><tp:nomenclature-citation-list><tp:nomenclature-citation><tp:taxon-name><tp:taxon-name-part taxon-name-part-type="genus" reg="Vietnamosasa">Vietnamosasa</tp:taxon-name-part> <tp:taxon-name-part taxon-name-part-type="species" reg="pusilla">pusilla</tp:taxon-name-part></tp:taxon-name><comment> (A.Chev. &amp; A.Camus) T.Q.Nguyen, Bot. Zhurn. (Moscow &amp; Leningrad) 75(2): 222 (1990).</comment></tp:nomenclature-citation><tp:nomenclature-citation><tp:taxon-name><tp:taxon-name-part taxon-name-part-type="genus" reg="Arundinaria"/> <tp:taxon-name-part taxon-name-part-type="species" reg="pusilla"/></tp:taxon-name><comment> ≡ <tp:taxon-name><tp:taxon-name-part taxon-name-part-type="genus" reg="Arundinaria">Arundinaria</tp:taxon-name-part> <tp:taxon-name-part taxon-name-part-type="species" reg="pusilla">pusilla</tp:taxon-name-part></tp:taxon-name> A.Chev. &amp; A.Camus, Bull. Mus. Natl. Hist. Nat. 6: 450 (1921).</comment></tp:nomenclature-citation><tp:nomenclature-citation><tp:taxon-name><tp:taxon-name-part taxon-name-part-type="genus" reg="Chimonobambusa"/> <tp:taxon-name-part taxon-name-part-type="species" reg="pusilla"/></tp:taxon-name><comment> ≡ <tp:taxon-name><tp:taxon-name-part taxon-name-part-type="genus" reg="Chimonobambusa">Chimonobambusa</tp:taxon-name-part> <tp:taxon-name-part taxon-name-part-type="species" reg="pusilla">pusilla</tp:taxon-name-part></tp:taxon-name> (A.Chev. &amp; A.Camus) Nakai, J. Arnold Arbor. 6: 151 (1925). (‘<italic>pumila</italic>’)</comment></tp:nomenclature-citation><tp:nomenclature-citation><tp:taxon-name><tp:taxon-name-part taxon-name-part-type="genus" reg="Neomicrocalamus"/> <tp:taxon-name-part taxon-name-part-type="species" reg="pusillus"/></tp:taxon-name><comment> ≡ <tp:taxon-name><tp:taxon-name-part taxon-name-part-type="genus" reg="Neomicrocalamus">Neomicrocalamus</tp:taxon-name-part> <tp:taxon-name-part taxon-name-part-type="species" reg="pusillus">pusillus</tp:taxon-name-part></tp:taxon-name> (A.Chev. &amp; A.Camus) Demoly, Bambou Bull. Liais. A. E. B. 21: 14 (1995).</comment></tp:nomenclature-citation></tp:nomenclature-citation-list></tp:nomenclature><tp:treatment-sec sec-type="Type"><title>Type.</title><p>Vietnam. • Annam, Lâm Đồng Province: Dran, Lang Bian, elev. 1000–1200 m, A. Chevalier 40600 (lectotype designated by T. Haevermans in Phytotaxa 137(1): 59, P [digital image!], Barcode: P02581779).</p><fig id="F5" position="float" orientation="portrait"><object-id xmlns:xlink="http://www.w3.org/1999/xlink" content-type="doi" xlink:type="simple">10.3897/phytokeys.273.182677.a</object-id><object-id xmlns:xlink="http://www.w3.org/1999/xlink" content-type="arpha" xlink:type="simple">9B4F9B23-6BBB-5385-9190-E33B1574CC32</object-id><label>Figure 5.</label><caption><p><italic><tp:taxon-name><tp:taxon-name-part taxon-name-part-type="genus" reg="Vietnamosasa">Vietnamosasa</tp:taxon-name-part> <tp:taxon-name-part taxon-name-part-type="species" reg="pusilla">pusilla</tp:taxon-name-part></tp:taxon-name></italic> (A.Chev. &amp; A.Camus) T.Q.Nguyen. <bold>A</bold>. Habitat; <bold>B</bold>. New shoot; <bold>C</bold>. Node; <bold>D</bold>. Foliage leaf sheath; <bold>E, F</bold>. Culm and branch complement; <bold>G</bold>. Culm with culm leaf; <bold>H</bold>. Inflorescence branch; <bold>I</bold>. Fertile floret (f), lemma (le), palea (pa), lodicules (lo), pistil (pi), and stamens (s).</p></caption><graphic xmlns:xlink="http://www.w3.org/1999/xlink" xlink:href="phytokeys-273-071_article-182677__-g005.jpg" id="oo_1594981.jpg" position="float" orientation="portrait" xlink:type="simple"><uri content-type="original_file" xlink:type="simple">https://binary.pensoft.net/fig/1594981</uri></graphic></fig></tp:treatment-sec><tp:treatment-sec sec-type="Note"><title>Note.</title><p>Nakai transferred <italic><tp:taxon-name><tp:taxon-name-part taxon-name-part-type="genus" reg="Arundinaria">Arundinaria</tp:taxon-name-part> <tp:taxon-name-part taxon-name-part-type="species" reg="pusilla">pusilla</tp:taxon-name-part></tp:taxon-name></italic> to <italic><tp:taxon-name><tp:taxon-name-part taxon-name-part-type="genus" reg="Chimonobambusa">Chimonobambusa</tp:taxon-name-part> <tp:taxon-name-part taxon-name-part-type="species" reg="pusilla">pusilla</tp:taxon-name-part></tp:taxon-name></italic>, based on <italic><tp:taxon-name><tp:taxon-name-part taxon-name-part-type="genus" reg="Arundinaria">A.</tp:taxon-name-part></tp:taxon-name></italic> ‘<italic>pumila</italic>’, with an erroneous spelling <italic><tp:taxon-name><tp:taxon-name-part taxon-name-part-type="genus" reg="Arundinaria">A.</tp:taxon-name-part> <tp:taxon-name-part taxon-name-part-type="species" reg="pusilla">pusilla</tp:taxon-name-part></tp:taxon-name></italic>, and published the name as ‘<italic><tp:taxon-name><tp:taxon-name-part taxon-name-part-type="genus" reg="Chimonobambusa">C.</tp:taxon-name-part> <tp:taxon-name-part taxon-name-part-type="species" reg="pumila">pumila</tp:taxon-name-part></tp:taxon-name></italic>’ (<xref ref-type="bibr" rid="B30">Nakai 1925</xref>). However, <italic><tp:taxon-name><tp:taxon-name-part taxon-name-part-type="genus" reg="Arundinaria">A.</tp:taxon-name-part> <tp:taxon-name-part taxon-name-part-type="species" reg="pumila">pumila</tp:taxon-name-part></tp:taxon-name></italic> was already a valid name established by Mitford in 1896, which is a heterotypic synonym of <italic><tp:taxon-name><tp:taxon-name-part taxon-name-part-type="genus" reg="Pleioblastus">Pleioblastus</tp:taxon-name-part> <tp:taxon-name-part taxon-name-part-type="species" reg="argenteostriatus">argenteostriatus</tp:taxon-name-part></tp:taxon-name></italic> (Regel) Nakai (<xref ref-type="bibr" rid="B11">Freeman-Mitford 1896</xref>; <xref ref-type="bibr" rid="B31">Nakai 1933</xref>).</p></tp:treatment-sec><tp:treatment-sec sec-type="Additional specimen examined"><title>Additional specimen examined.</title><p>Thailand. • Udon Thani Province: Nong Wua So District, Mak Ya, <named-content xmlns:xlink="http://www.w3.org/1999/xlink" content-type="dwc:verbatimCoordinates" xlink:type="simple">17°12'3.85"N, 102°38'43.65"E</named-content>, alt. 292 m, 13 June 2018, Jing-Xia Liu, Meng-Yuan Zhou, Jie Liu, Thammarat Boonthammee, Liujx18014 (<named-content xmlns:xlink="http://www.w3.org/1999/xlink" content-type="dwc:institutional_code" xlink:title="Kunming Institute of Botany, Chinese Academy of Sciences" xlink:href="https://scientific-collections.gbif.org/institution/6039165f-1334-4ac6-a955-5542100c0e50" xlink:type="simple">KUN</named-content>, Barcode: 1460832, 1460833); Liujx18015 (<named-content xmlns:xlink="http://www.w3.org/1999/xlink" content-type="dwc:institutional_code" xlink:title="Kunming Institute of Botany, Chinese Academy of Sciences" xlink:href="https://scientific-collections.gbif.org/institution/6039165f-1334-4ac6-a955-5542100c0e50" xlink:type="simple">KUN</named-content>, Barcode: 1460447, 1460830); Liujx18018 (<named-content xmlns:xlink="http://www.w3.org/1999/xlink" content-type="dwc:institutional_code" xlink:title="Kunming Institute of Botany, Chinese Academy of Sciences" xlink:href="https://scientific-collections.gbif.org/institution/6039165f-1334-4ac6-a955-5542100c0e50" xlink:type="simple">KUN</named-content>, Barcode: 1460788, 1460790).</p></tp:treatment-sec><tp:treatment-sec><!--Section generated to contain objects referenced in tp:taxon-treatment.--><fig id="F1" position="float" orientation="portrait"><object-id xmlns:xlink="http://www.w3.org/1999/xlink" content-type="doi" xlink:type="simple">10.3897/phytokeys.273.182677.figure1</object-id><object-id xmlns:xlink="http://www.w3.org/1999/xlink" content-type="arpha" xlink:type="simple">61113B6F-46B2-5A29-8918-0E0CB1EAF920</object-id><label>Figure 1.</label><caption><p>Comparison of morphological characteristics between the potential new species and the other three known species of <italic><tp:taxon-name><tp:taxon-name-part taxon-name-part-type="genus" reg="Vietnamosasa">Vietnamosasa</tp:taxon-name-part></tp:taxon-name></italic>, with close-up images showing palea apex.</p></caption><graphic xmlns:xlink="http://www.w3.org/1999/xlink" xlink:href="phytokeys-273-071_article-182677__-g001.jpg" id="oo_1594977.jpg" position="float" orientation="portrait" xlink:type="simple"><uri content-type="original_file" xlink:type="simple">https://binary.pensoft.net/fig/1594977</uri></graphic></fig></tp:treatment-sec><ref-list><ref id="B30"><mixed-citation xmlns:xlink="http://www.w3.org/1999/xlink" xlink:type="simple">Nakai T (1925) Two new genera of <tp:taxon-name><tp:taxon-name-part taxon-name-part-type="family">Bambusaceae</tp:taxon-name-part></tp:taxon-name>, with special remarks on the related genera growing in eastern Asia. Journal of Arnod Arboretum 6(3): 145–253. <ext-link xlink:href="10.5962/bhl.part.24130" ext-link-type="doi" xlink:type="simple">https://doi.org/10.5962/bhl.part.24130</ext-link></mixed-citation></ref><ref id="B11"><mixed-citation xmlns:xlink="http://www.w3.org/1999/xlink" xlink:type="simple">Freeman-Mitford AB (1896) The Bamboo Garden. London Macmillan &amp; Co., 98–99.</mixed-citation></ref><ref id="B31"><mixed-citation xmlns:xlink="http://www.w3.org/1999/xlink" xlink:type="simple">Nakai T (1933) Bambusacea in Japan proper IV. The Journal of Japanese Botany 9(4): e236.</mixed-citation></ref></ref-list></tp:taxon-treatment>
