# Supplementary material for: Phylogeny of Vietnamosasa (Poaceae, Bambusoideae) based on syntenic nuclear genes with description of a new species
Source: PhytoKeys. 2026 Apr 14;273:71–91. doi: 10.3897/phytokeys.273.182677 (PMC13100663; doi:10.3897/phytokeys.273.182677)
Supplement: XML Treatment for Vietnamosasa sakonnakhonensis [file phytokeys.273.182677-treatment4.xml]

<!DOCTYPE tp:taxon-treatment
  PUBLIC "-//TaxonX//DTD Taxonomic Treatment Publishing DTD v0 20100105//EN" "tax-treatment-NSO.dtd">
<tp:taxon-treatment xmlns:tp="http://www.plazi.org/taxpub"><tp:treatment-meta><kwd-group><label>Taxon classification</label><kwd>
              <named-content content-type="kingdom">Plantae</named-content>
            </kwd><kwd>
              <named-content content-type="order">Poales</named-content>
            </kwd><kwd>
              <named-content content-type="family">Poaceae</named-content>
            </kwd></kwd-group><mixed-citation publication-type="journal"><person-group><name><surname>Feng</surname><given-names>Xiao</given-names></name><name><surname>Xu</surname><given-names>Zu-Chang</given-names></name><name><surname>Liu</surname><given-names>Jing-Xia</given-names></name><name><surname>Chen</surname><given-names>Mei</given-names></name><name><surname>Sokoloff</surname><given-names>Dmitry D.</given-names></name><name><surname>Fomichev</surname><given-names>Constantin I.</given-names></name><name><surname>Zhou</surname><given-names>Meng-Yuan</given-names></name><name><surname>Li</surname><given-names>De-Zhu</given-names></name></person-group><article-title>Phylogeny of <italic><tp:taxon-name><tp:taxon-name-part taxon-name-part-type="genus" reg="Vietnamosasa">Vietnamosasa</tp:taxon-name-part></tp:taxon-name></italic> (<tp:taxon-name><tp:taxon-name-part taxon-name-part-type="family" reg="Poaceae">Poaceae</tp:taxon-name-part></tp:taxon-name>, <tp:taxon-name><tp:taxon-name-part taxon-name-part-type="subfamily" reg="Bambusoideae">Bambusoideae</tp:taxon-name-part></tp:taxon-name>) based on syntenic nuclear genes with description of a new species</article-title><source>PhytoKeys</source><day>14</day><month>04</month><year>2026</year><volume>273</volume><fpage>71</fpage><lpage>91</lpage><pub-id pub-id-type="doi">10.3897/phytokeys.273.182677</pub-id></mixed-citation></tp:treatment-meta><tp:nomenclature><label>4.</label><tp:taxon-name><object-id xmlns:xlink="http://www.w3.org/1999/xlink" content-type="arpha" xlink:type="simple">64250674-03F5-5B8C-B245-E8D08BB97D73</object-id>
                		<tp:taxon-name-part taxon-name-part-type="genus" reg="Vietnamosasa">Vietnamosasa</tp:taxon-name-part> <tp:taxon-name-part taxon-name-part-type="species" reg="sakonnakhonensis">sakonnakhonensis</tp:taxon-name-part>
                	
                		<object-id xmlns:xlink="http://www.w3.org/1999/xlink" content-type="ipni" xlink:type="simple">urn:lsid:ipni.org:names:77378620-1</object-id>
                	</tp:taxon-name><tp:taxon-authority>D.Z.Li, M.Y.Zhou &amp; X.Feng</tp:taxon-authority><tp:taxon-status xmlns:xlink="http://www.w3.org/1999/xlink" xlink:type="simple">sp. nov.</tp:taxon-status><xref ref-type="fig" rid="F1">Figs 1</xref><xref ref-type="fig" rid="F6">, 6</xref></tp:nomenclature><tp:treatment-sec sec-type="Diagnosis"><title>Diagnosis.</title><p>The new species resembles <italic><tp:taxon-name><tp:taxon-name-part taxon-name-part-type="genus" reg="Vietnamosasa">V.</tp:taxon-name-part> <tp:taxon-name-part taxon-name-part-type="species" reg="ciliata">ciliata</tp:taxon-name-part></tp:taxon-name></italic> and <italic><tp:taxon-name><tp:taxon-name-part taxon-name-part-type="genus" reg="Vietnamosasa">V.</tp:taxon-name-part> <tp:taxon-name-part taxon-name-part-type="species" reg="darlacensis">darlacensis</tp:taxon-name-part></tp:taxon-name></italic>, but can be easily distinguished by its glabrous and persistent auricle of the culm leaf, longer pistil (ca. 1 cm), 1–2-lobed hairy stigma, and obtuse apex of the palea.</p><fig id="F6" position="float" orientation="portrait"><object-id xmlns:xlink="http://www.w3.org/1999/xlink" content-type="doi" xlink:type="simple">10.3897/phytokeys.273.182677.figure6</object-id><object-id xmlns:xlink="http://www.w3.org/1999/xlink" content-type="arpha" xlink:type="simple">D894A332-4CA0-5B42-9173-F79EC1814D59</object-id><label>Figure 6.</label><caption><p><italic><tp:taxon-name><tp:taxon-name-part taxon-name-part-type="genus" reg="Vietnamosasa">Vietnamosasa</tp:taxon-name-part> <tp:taxon-name-part taxon-name-part-type="species" reg="sakonnakhonensis">sakonnakhonensis</tp:taxon-name-part></tp:taxon-name></italic> sp. nov. <bold>A</bold>. Habitat; <bold>B</bold>. Fresh inflorescence; <bold>C, D</bold>. Culm and branch complement, showing transection of culm; <bold>E</bold>. New shoot; <bold>F, G</bold>. Culm leaf; <bold>H</bold>. Foliage leaves, showing foliage leaf auricle and ligule; <bold>I</bold>. Inflorescence, showing pseudospikelet and glumes; <bold>J</bold>. Fertile floret (f), lemma (le), palea (pa), lodicules (lo), pistil (pi), and stamens (s), showing 2 stigmas.</p></caption><graphic xmlns:xlink="http://www.w3.org/1999/xlink" xlink:href="phytokeys-273-071_article-182677__-g006.jpg" id="oo_1594982.jpg" position="float" orientation="portrait" xlink:type="simple"><uri content-type="original_file" xlink:type="simple">https://binary.pensoft.net/fig/1594982</uri></graphic></fig></tp:treatment-sec><tp:treatment-sec sec-type="Type"><title>Type.</title><p>Thailand. • Sakon Nakhon Province: Kut Bak District, Na Mong, <named-content xmlns:xlink="http://www.w3.org/1999/xlink" content-type="dwc:verbatimCoordinates" xlink:type="simple">17°04'35.53"N, 103°56'56.09"E</named-content>, alt. 227 m, 12 June 2018, <italic>Jing-Xia Liu, Meng-Yuan Zhou, Jie Liu, and Thammarat Boonthammee Liujx18006</italic> (holotype, <named-content xmlns:xlink="http://www.w3.org/1999/xlink" content-type="dwc:institutional_code" xlink:title="Kunming Institute of Botany, Chinese Academy of Sciences" xlink:href="https://scientific-collections.gbif.org/institution/6039165f-1334-4ac6-a955-5542100c0e50" xlink:type="simple">KUN</named-content>! Barcode 1460823; isotype, <named-content xmlns:xlink="http://www.w3.org/1999/xlink" content-type="dwc:institutional_code" xlink:title="Kunming Institute of Botany, Chinese Academy of Sciences" xlink:href="https://scientific-collections.gbif.org/institution/6039165f-1334-4ac6-a955-5542100c0e50" xlink:type="simple">KUN</named-content>! Barcode 1460821, 1460822).</p></tp:treatment-sec><tp:treatment-sec sec-type="Description"><title>Description.</title><p>Perennial woody bamboo. Rhizomes pachymorph. Culms apically pendulous, ca. 2–2.5 m tall, 1–1.5 cm in diameter, wall thick or solid; internodes terete, 18–34 cm long, initially sparsely white pubescent, later glabrous; nodes prominent; sheath scars conspicuous. Branches several to many, one dominant branch nearly equal to the main culm in size, along with several slender subequal branches. Culm leaves tardily deciduous, shorter than internodes, 6–8 cm long, 3.5–6 cm wide at base, leathery, thin and brittle, yellow-green initially then becoming yellow before falling off; sheaths densely covered by dark brown bristles abaxially, margin glabrous, apex truncate; auricles persistent, nearly elliptical to narrowly falcate, hard, brown,1.5–2 mm wide, oral setae absent; ligules ca. 1 mm tall, apex denticulate; blades erect, ovate-triangular, apex acuminate, cordate at base, 4–6.5 cm long, glabrous. Foliage leaves 6–8 per ultimate branch; leaf sheaths abaxial and margin white ciliate. Pseudopetioles 1–2 mm long; outer ligules glabrous, ca. 0.5 mm tall; inner ligules lobed, shorter than 1 mm; auricles narrow, orange-yellow, spreading with a few radiated and caducous oral setae; leaf blades long lanceolate, 18–22 × 1.1–1.3 cm, secondary veins 4–6 pairs, adaxial surface white hirsute, abaxial surface pubescent, margins serrulate.</p><p>Inflorescence iterauctant, with clusters of 1–3 (–15) fertile pseudospikelets per node; internodes 4–15 cm long, covered with white hair. Pseudospikelets ovate-lanceolate, top and edge purple-green, 20–28 × 2–5 mm; 3–5 florets in each pseudospikelet with the terminal floret sterile; rachilla internodes 0.5–3 mm long, usually distinct and disarticulating with florets, falling separately. Glumes 2 or 3, ovate, 2–4.5 mm long, glabrous, veined. Fertile lemma lanceolate, thinly leathery, green, with top and edge purple, 6–15 mm long, glabrous, apex mucronate. Palea longer than or subequal to lemma, membranous, 2-keeled, apex obtuse, keels and margins with long white cilia, apex margins pubescent. Lodicules 3, 2–3 mm long, membranous, margin with long cilia. Stamens 6, yellow, 5–6 mm long, filaments free. Pistil 1, style 1–1.4 cm long; stigmas 1 or 2, purple, plumose; ovary ovate. Caryopsis unknown.</p></tp:treatment-sec><tp:treatment-sec sec-type="Phenology"><title>Phenology.</title><p>New shoots are produced from May to September. The plants were found flowering at the time of the fieldwork on 12 June 2018.</p></tp:treatment-sec><tp:treatment-sec sec-type="Etymology"><title>Etymology.</title><p>The specific epithet refers to the native distribution in the province of Sakon Nakhon, Thailand.</p></tp:treatment-sec><tp:treatment-sec sec-type="Distribution and habitat"><title>Distribution and habitat.</title><p>This species occurs in Kut Bak District, Sakon Nakhon Province, along the roadside and forest edges.</p></tp:treatment-sec><tp:treatment-sec><!--Section generated to contain objects referenced in tp:taxon-treatment.--><fig id="F1" position="float" orientation="portrait"><object-id xmlns:xlink="http://www.w3.org/1999/xlink" content-type="doi" xlink:type="simple">10.3897/phytokeys.273.182677.figure1</object-id><object-id xmlns:xlink="http://www.w3.org/1999/xlink" content-type="arpha" xlink:type="simple">61113B6F-46B2-5A29-8918-0E0CB1EAF920</object-id><label>Figure 1.</label><caption><p>Comparison of morphological characteristics between the potential new species and the other three known species of <italic><tp:taxon-name><tp:taxon-name-part taxon-name-part-type="genus" reg="Vietnamosasa">Vietnamosasa</tp:taxon-name-part></tp:taxon-name></italic>, with close-up images showing palea apex.</p></caption><graphic xmlns:xlink="http://www.w3.org/1999/xlink" xlink:href="phytokeys-273-071_article-182677__-g001.jpg" id="oo_1594977.jpg" position="float" orientation="portrait" xlink:type="simple"><uri content-type="original_file" xlink:type="simple">https://binary.pensoft.net/fig/1594977</uri></graphic></fig></tp:treatment-sec></tp:taxon-treatment>
