# Supplementary material for: Phylogeny of Vietnamosasa (Poaceae, Bambusoideae) based on syntenic nuclear genes with description of a new species
Source: PhytoKeys. 2026 Apr 14;273:71–91. doi: 10.3897/phytokeys.273.182677 (PMC13100663; doi:10.3897/phytokeys.273.182677)
Supplement: Supplementary material 1 — Additional information [file phytokeys-273-071_article-182677__-s001.xlsx]

## Sheet: Table S1
Number	Taxon	Voucher	Locality
1	Bambusa bambos (L.) Voss	17CS15156	Mandalay, Myanmar
2	Bambusa chungii McClure	Xuzc2023088	Guangxi, China
3	Bambusa textilis var. gracilis McClure	zmy002	Guangdong, China
4	Bonia amplexicaulis (L.C.Chia, H.L.Fung & Y.L.Yang) N.H.Xia	M32-A	Hainan, China
5	Bonia levigata (L.C.Chia, H.L.Fung & Y.L.Yang) N.H.Xia	E1	Guangxi, China
6	Bonia saxatilis var. solida (C.D.Chu & C.S.Chao) D.Z.Li	Bam080	Guangxi, China
7	Dendrocalamus sinicus L.C.Chia & J.L.Sun	GZH08	Yunnan, China
8	Dendrocalamus strictus (Roxburgh) Nees	Liujx18094	Thapaikgin, Myanmar
9	Gigantochloa atter (Hassk.) Kurz	Liujx19187	Jawa, Indonesia
10	Laobambos calcareus Haev., Lamxay & D.Z.Li	13cs6294-14	Kham Mouan, Laos
11	Melocalamus arrectus T.P.Yi	Xuzc2023018	Yunnan, China
12	Melocalamus compactiflorus (Kurz) Benth.	ZYX19064	Phu Soi Dao, Thailand
13	Neomicrocalamus prainii (Gamble) Keng f.	Xuzc2023044_1	Yunnan, China
14	Neomicrocalamus prainii (Gamble) Keng f.	BPGII23147	Xizang, China
15	Neomicrocalamus prainii (Gamble) Keng f.	BPGII23168	Xizang, China
16	Phuphanochloa speciosa Sungkaew & Teerawat.	Liujx18008	Sakon Nakhon, Thailand
17	Pseudobambusa schizostachyoides (Kurz) T.Q.Nguyen	P00451074	Annam, Vietnam
18	Temochloa elegans N.H.Xia, You Y.Zhang, Z.Y.Cai & Y.H.Tong	Xuzc2023060_1	Guangxi, China
19	Temochloa liliana S.Dransf.	Liujx18058	Surat Thani, Thailand
20	Vietnamosasa ciliata (A.Camus) T.Q.Nguyen	Liujx18010	Sakon Nakhon, Thailand
21	Vietnamosasa ciliata (A.Camus) T.Q.Nguyen	Liujx18011	Sakon Nakhon, Thailand
22	Vietnamosasa ciliata (A.Camus) T.Q.Nguyen	Liujx18012	Sakon Nakhon, Thailand
23	Vietnamosasa ciliata (A.Camus) T.Q.Nguyen	Liujx18060	Udon Thani, Thailand
24	Vietnamosasa darlacensis T.Q.Nguyen	CIF91	Ninh Thuan, Vietnam
25	Vietnamosasa darlacensis T.Q.Nguyen	Liujx18054	Chiang Mai, Thailand
26	Vietnamosasa darlacensis T.Q.Nguyen	Liujx19145	Singapore
27	Vietnamosasa pusilla (A.Chev. & A.Camus) T.Q.Nguyen	Liujx18014	Udon Thani, Thailand
28	Vietnamosasa pusilla (A.Chev. & A.Camus) T.Q.Nguyen	Liujx18015	Udon Thani, Thailand
29	Vietnamosasa pusilla (A.Chev. & A.Camus) T.Q.Nguyen	Liujx18017	Udon Thani, Thailand
30	Vietnamosasa pusilla (A.Chev. & A.Camus) T.Q.Nguyen	Liujx18018	Udon Thani, Thailand
31	Vietnamosasa sakonnakhonensis D.Z.Li, M.Y.Zhou & X.Feng	Liujx18006	Sakon Nakhon, Thailand
32	Vietnamosasa sp.	CIF92	Ninh Thuan, Vietnam

## Sheet: Table S2
Voucher	Taxon	Raw reads	Clean reads	Raw base	Clean base	Q30	GC content
17cs15156	Bambusa bambos (L.) Voss	354994122	354501608	53249118300	49409805752	0.965859	0.451023
Xuzc2023088	Bambusa chungii McClure	165677810	165604282	24851671500	23267410390	0.969811	0.463936
zmy002	Bambusa textilis var. gracilis McClure	198422656	198335616	29763398400	27127569680	0.973991	0.460661
M32-A	Bonia amplexicaulis (L.C.Chia, H.L.Fung & Y.L.Yang) N.H.Xia	308478630	308474904	46271794500	45555363235	0.982689	0.416584
E1	Bonia levigata (L.C.Chia, H.L.Fung & Y.L.Yang) N.H.Xia	230225152	230223584	34533772800	34425145619	0.979103	0.431106
Bam080	Bonia saxatilis var. solida (C.D.Chu & C.S.Chao) D.Z.Li	135681160	134852142	20352174000	20174370060	0.938829	0.437765
Liujx18094	Dendrocalamus strictus (Roxburgh) Nees	229838244	229706688	34475736600	33825147395	0.954163	0.482132
Liujx19187	Gigantochloa atter (Hassk.) Kurz	221438350	221342492	33215752500	31141853473	0.972466	0.446244
13cs6294-14	Laobambos calcareus Haev., Lamxay & D.Z.Li	171513942	171437544	25727091300	23244578858	0.972904	0.452726
Xuzc2023018	Melocalamus arrectus T.P.Yi	340742412	340622134	51111361800	50953795756	0.975083	0.421168
ZYX19064	Melocalamus compactiflorus (Kurz) Benth.	199636918	199322278	29945537700	29505284975	0.954852	0.452188
BPGII23147	Neomicrocalamus prainii (Gamble) Keng f.	184280636	184089716	27642095400	27217174149	0.95142	0.43525
BPGII23168	Neomicrocalamus prainii (Gamble) Keng f.	165453962	165281262	24818094300	24586219453	0.949506	0.443825
Xuzc2023044	Neomicrocalamus prainii (Gamble) Keng f.	132137848	131973382	19820677200	19691334742	0.937244	0.428995
Liujx18008	Phuphanochloa speciosa Sungkaew & Teerawat.	189170926	189085006	28375638900	25749750525	0.971724	0.457544
P00451074	Pseudobambusa schizostachyoides (Kurz) T.Q.Nguyen	204280034	204094186	30642005100	18180514675	0.98164	0.510035
Xuzc2023060_1	Temochloa elegans N.H.Xia, You Y.Zhang, Z.Y.Cai & Y.H.Tong	137793246	137631684	20668986900	20440856041	0.945929	0.44161
Liujx18058	Temochloa liliana S.Dransf.	182499044	182413584	27374856600	25891671786	0.965744	0.453196
Liujx18010	Vietnamosasa ciliata (A.Camus) T.Q.Nguyen	270478358	270475824	40571753700	40442270730	0.964392	0.421231
Liujx18011	Vietnamosasa ciliata (A.Camus) T.Q.Nguyen	216681034	216680556	32502155100	32449737386	0.966468	0.42108
Liujx18012	Vietnamosasa ciliata (A.Camus) T.Q.Nguyen	247312328	247178934	37096849200	36984270839	0.972987	0.424543
Liujx18060	Vietnamosasa ciliata (A.Camus) T.Q.Nguyen	283293540	283190380	42494031000	42412211168	0.964355	0.42502
CIF91	Vietnamosasa darlacensis T.Q.Nguyen	226439224	226438868	33965883600	33782185081	0.978369	0.419482
Liujx18054	Vietnamosasa darlacensis T.Q.Nguyen	247385888	247268774	37107883200	36971889582	0.977404	0.413654
Liujx19145	Vietnamosasa darlacensis T.Q.Nguyen	254999088	254877316	38249863200	37990295593	0.980546	0.413192
Liujx18014	Vietnamosasa pusilla (A.Chev. & A.Camus) T.Q.Nguyen	247109984	246992778	37066497600	36853420522	0.980123	0.418335
Liujx18015	Vietnamosasa pusilla (A.Chev. & A.Camus) T.Q.Nguyen	265737844	265603626	39860676600	39739957113	0.969	0.423782
Liujx18017	Vietnamosasa pusilla (A.Chev. & A.Camus) T.Q.Nguyen	256652986	256510904	38497947900	38372133857	0.971008	0.420008
Liujx18018	Vietnamosasa pusilla (A.Chev. & A.Camus) T.Q.Nguyen	256216608	256089406	38432491200	34971290704	0.968833	0.464973
Liujx18006	Vietnamosasa sakonnakhonensis D.Z.Li, M.Y.Zhou & X.Feng	239520956	239386362	35928143400	35782867931	0.975983	0.41744
CIF92	Vietnamosasa sp.	219543312	219542514	32931496800	32734365114	0.97548	0.44618

## Sheet: Table S3
Voucher	Taxon	Genes with seqs	Paralog warnings	Genes length < 300 bp	Genes retained after filtering	Genes used for tree building
17cs15156	Bambusa bambos (L.) Voss	16414	276	417	15721	2814
Xuzc2023088	Bambusa chungii McClure	16128	114	563	15451	2813
zmy002	Bambusa textilis var. gracilis McClure	16110	107	594	15409	2814
M32-A	Bonia amplexicaulis (L.C.Chia, H.L.Fung & Y.L.Yang) N.H.Xia	16033	185	561	15287	2812
E1	Bonia levigata (L.C.Chia, H.L.Fung & Y.L.Yang) N.H.Xia	15837	254	491	15092	2811
Bam080	Bonia saxatilis var. solida (C.D.Chu & C.S.Chao) D.Z.Li	15597	179	484	14934	2810
GZH08	Dendrocalamus sinicus L.C.Chia & J.L.Sun	14439	/	5	14435	2728
Liujx18094	Dendrocalamus strictus (Roxburgh) Nees	16293	262	467	15564	2813
Liujx19187	Gigantochloa atter (Hassk.) Kurz	15868	90	653	15125	2813
13cs6294-14	Laobambos calcareus Haev., Lamxay & D.Z.Li	15890	118	659	15113	2806
Xuzc2023018	Melocalamus arrectus T.P.Yi	15928	200	552	15176	2813
ZYX19064	Melocalamus compactiflorus (Kurz) Benth.	15253	129	774	14350	2813
BPGII23147	Neomicrocalamus prainii (Gamble) Keng f.	15560	163	664	14733	2812
BPGII23168	Neomicrocalamus prainii (Gamble) Keng f.	15311	160	674	14477	2812
Xuzc2023044_1	Neomicrocalamus prainii (Gamble) Keng f.	14047	111	856	13080	2799
Liujx18008	Phuphanochloa speciosa Sungkaew & Teerawat.	16299	171	565	15563	2812
P00451074	Pseudobambusa schizostachyoides (Kurz) T.Q.Nguyen	9617	0	4362	5255	1485
Xuzc2023060_1	Temochloa elegans N.H.Xia, You Y.Zhang, Z.Y.Cai & Y.H.Tong	15258	160	692	14406	2808
Liujx18058	Temochloa liliana S.Dransf.	15837	140	647	15050	2808
Liujx18010	Vietnamosasa ciliata (A.Camus) T.Q.Nguyen	16190	296	476	15418	2811
Liujx18011	Vietnamosasa ciliata (A.Camus) T.Q.Nguyen	16067	251	512	15304	2814
Liujx18012	Vietnamosasa ciliata (A.Camus) T.Q.Nguyen	16220	292	467	15461	2812
Liujx18060	Vietnamosasa ciliata (A.Camus) T.Q.Nguyen	16240	349	445	15446	2814
CIF91	Vietnamosasa darlacensis T.Q.Nguyen	16074	249	479	15346	2813
Liujx18054	Vietnamosasa darlacensis T.Q.Nguyen	16141	237	510	15394	2812
Liujx19145	Vietnamosasa darlacensis T.Q.Nguyen	16206	234	490	15482	2812
Liujx18014	Vietnamosasa pusilla (A.Chev. & A.Camus) T.Q.Nguyen	16167	256	503	15408	2814
Liujx18015	Vietnamosasa pusilla (A.Chev. & A.Camus) T.Q.Nguyen	16224	345	450	15429	2814
Liujx18017	Vietnamosasa pusilla (A.Chev. & A.Camus) T.Q.Nguyen	16215	316	460	15439	2814
Liujx18018	Vietnamosasa pusilla (A.Chev. & A.Camus) T.Q.Nguyen	16357	181	512	15664	2814
Liujx18006	Vietnamosasa sakonnakhonensis D.Z.Li, M.Y.Zhou & X.Feng	16017	204	502	15311	2812
CIF92	Vietnamosasa sp.	14693	130	724	13839	2808
